# Supplementary material for: Self-harming behavior linked to earlier onset of cardiovascular disease in severe mental disorders
Source: Eur Psychiatry. 2025 Sep 15;68(1):e143. doi: 10.1192/j.eurpsy.2025.10106 (PMC12538181; doi:10.1192/j.eurpsy.2025.10106)
Supplement: Hoffart Lunding et al. supplementary material [file S0924933825101065sup001.zip]

Archive with 4 entries (4 files):
- FinalSupplTable2upd150825last.docx
- suppl1matonlyfinalfinal.docx
- SupplTable3upd150825last.docx
- suppltable4upd150825last.docx
